# Supplementary material for: In Vitro Anti-Toxoplasma Activity of Extracts Obtained from Tabebuia rosea and Tabebuia chrysantha: The Role of β-Amyrin
Source: Molecules. 2024 Feb 20;29(5):920. doi: 10.3390/molecules29050920 (PMC10933876; doi:10.3390/molecules29050920)
Supplement: Supplementary file 1 [file molecules-29-00920-s001.zip]

Archive with 1 entries (1 files):
- molecules-2825549-supplementary.pdf
